# Supplementary material for: Collaborating to Improve Neonatal Care: ParentAl Participation on the NEonatal Ward—Study Protocol of the neoPARTNER Study
Source: Children (Basel). 2023 Aug 30;10(9):1482. doi: 10.3390/children10091482 (PMC10527908; doi:10.3390/children10091482)
Supplement: Supplementary file 1 [file children-10-01482-s001.zip]

Archive with 1 entries (1 files):
- children-2496454-supplementary.pdf
